# Supplementary material for: Germline-encoded neutralization of a Staphylococcus aureus virulence factor by the human antibody repertoire
Source: Nat Commun. 2016 Nov 18;7:13376. doi: 10.1038/ncomms13376 (PMC5120205; doi:10.1038/ncomms13376)
Supplement: Supplementary Data 1 — Binding epitopes and sequence identification of human anti-IsdB antibodies. [file ncomms13376-s2.xlsx]

## Sheet: Sheet1
			ID	VH-GENE /allele	JH-GENE /allele	VH mutation # (nt)	CDR-H3 ID	VL-GENE /allele	JL-GENE /allele	CDR-L3 ID	VL mutation # (nt)	Single-cell Copies #	Bin~	Elisa with IsdB truncations	Hemoglobin blocking
			D4-03	IGHV3-7*01	IGHJ2*01	18	CARDSEYCGDQCYSYWYFDLW	IGKV4-1*01	IGKJ2*01	CQEYYKSPYTF	15	2	A	N-term (41-114)	Non-blocker
			D2-17	IGHV5-51*01	IGHJ4*02	23	CARRGLKKSDYYTSGTHYAPTYFDFW	IGKV4-1*01	IGKJ1*01	CHQYHSTPLTF	24	1	B	N-term (41-114)	Non-blocker
			D2-39	IGHV5-51*01	IGHJ5*02	16	CARVERPSKGGWFGPW	IGKV4-1*01	IGKJ2*01	CQQYYNSPYTF	6	1	B	N-term (41-114)^	Non-blocker
			D4-28	IGHV5-51*01	IGHJ4*02	28	CARRLVECSKGICYPRWFDYW	IGKV4-1*01	IGKJ1*01	CQQYHSSPLTF	18	3	B	N-term (41-114)	Partial blocker&
			D2-29	IGHV3-15*01	IGHJ1*01	20	CTSQGTTMEDDAFDVW	IGLV3-10*01	IGLJ2*01	CYSTDSDSTHVVF	15	1	BC*	N-term (41-114)	Non-blocker
			D1-10	IGHV4-39*07	IGHJ5*02	41	CARGPKDHQPLQGW	IGKV3-20*01	IGKJ4*01	CHQYGFSPLTF	25	1	C	NEAT 1 (114-270)	Blocker
			D2-14	IGHV4-39*01	IGHJ3*01	20	CVRPTQVVRTQPGPFDLW	IGKV1-5*03	IGKJ1*01	CQQYNSYSPWTF	21	2	C	NEAT 1 (114-270)	Blocker
			D2-16	IGHV4-61*03	IGHJ2*01	23	CAKLLLNRWYFDIW	IGLV3-21*02	IGLJ3*02	CCQVWDRSRDHPVF	25	2	C	NEAT 1 (114-270)	Blocker
			D2-28	IGHV4-39*01	IGHJ3*02	19	CVRPHTYDSDSSGKDGFDIW	IGLV3-21*02	IGLJ2*01	CQVWDNRGVLF	23	1	C*	NEAT 1 (114-270)	Blocker
			D3-12	IGHV4-39*07	IGHJ1*01	28	CASPGTSHDTNGYYFAYW	IGKV3-15*01	IGKJ1*01	CQQYSSWPTF	21	7	C	NEAT 1 (114-270)	Blocker
			D3-20	IGHV1-46*01	IGHJ2*01	36	CATSRMVTANDHW	IGLV3-21*02	IGLJ1*01	CQVWDSSSDHYV	9	4	C	NEAT 1 (114-270)	Blocker
			D3-23	IGHV4-39*07	IGHJ4*02	32	CATPAIDYDSGGSYFDIW	IGKV3-15*01	IGKJ1*01	CQQYSDWPTF	21	1	C	NEAT 1 (114-270)	Blocker
			D3-24	IGHV4-39*01	IGHJ5*02	19	CASGSKSDSGWFDPW	IGKV3-20*01	IGKJ4*01	CQQYGYAPLTF	8	5	C	NEAT 1 (114-270)	Blocker
			D3-31	IGHV4-39*07	IGHJ2*01	22	CAKRQSMGDPSLTGDGLFDLW	IGKV3-20*01	IGKJ3*01	CQLYNNSPFTF	21	1	C	NEAT 1 (114-270)	Blocker
			D4-10	IGHV4-39*01	IGHJ6*02	39	CAKPKSRDRGGPGDDYFGMDVW	IGKV1-9*01	IGKJ3*01	CQQLNTYPFTF	25	11	C	NEAT 1 (114-270)	Blocker
			D4-13	IGHV1-46*01	IGHJ5*02	36	CARGLGPSGYYTW	IGLV3-21*02	IGLJ2*01	CHQYGFSPITF	20	4	C	NEAT 1 (114-270)	Blocker
			D4-59	IGHV1-46*01	IGHJ4*01	47	CARERARGWSLGYW	IGLV3-21*03	IGLJ2*01	CQVWDSNTDHVVF	20	1	C	NEAT 1 (114-270)	Blocker
			D2-2	IGHV1-3*01	IGHJ3*02	30	CAKDTGFDAFEIW	IGKV3-15*01	IGKJ1*01	CQQYNNWPLTF	17	2	D	NEAT 1 (114-270)	Partial blocker
			D3-03	IGHV1-2*02	IGHJ1*01	39	CARGPYAYDVGSFDHW	IGLV3-21*02	IGLJ2*01	CQVWDTSTDHADVA	22	37	E	NEAT 1 (114-270)^	Non-blocker
			D3-06	IGHV3-9*01	IGHJ4*02	24	CAKSRGFAFGVDAFDFW	IGLV3-21*02	IGLJ2*01	CQVWDTLGDHATVV	19	8	E	NEAT 1 (114-270)^	Non-blocker
			D3-08	IGHV3-9*01	IGHJ4*02	17	CAKASGFEYGSGKYDYW	IGLV3-21*02	IGLJ2*01	CQVWDSDLVV	10	4	E	NEAT 1 (114-270)	Non-blocker
			D3-11	IGHV3-43*01	IGHJ2*01	21	CARDRTFGVVVGSSGMDVW	IGKV2-40*01	IGKJ4*01	CQVWDTTTDHAHVAF	8	6	E	NEAT 1 (114-270)^	Non-blocker
			D3-22	IGHV3-43*01	IGHJ6*02	28	CVKDKSFGMAIGSSGMEVW	IGLV3-21*02	IGLJ2*01	CQVWDGSSEHLV	8	3	E	NEAT 1 (114-270)	Non-blocker
			D4-21	IGHV3-9*01	IGHJ1*01	24	CAKAEGFSYGNGYFDLW	IGLV3-21*03	IGLJ2*01	CQVWESSGDPHVVV	21	2	E	NEAT 1 (114-270)	Non-blocker
			D4-50	IGHV3-9*01	IGHJ4*02	32	CARASGFITAHNQFDNW	IGLV3-21*03	IGLJ3*02	CQVWDSDSDHWVF	19	1	E	NEAT 1 (114-270)^	Non-blocker
			D2-15	IGHV4-61*02	IGHJ4*02	27	CARVEENHLGAFDSW	IGKV3-11*01	IGKJ2*01	CQHRSDWPPMYTF	28	1	F	NEAT 1 (114-270)	Non-blocker
			D3-28	IGHV3-23*01	IGHJ3*01	13	CAKDCGSWGTNTCYGAFDFW	IGKV1-5*03	IGKJ1*01	CQHYNDYSFIWTF	18	6	G	NEAT 1 (114-270)	Non-blocker
			D3-19	IGHV3-7*01	IGHJ1*01	21	CARGRYDYWSGYLSPW	IGKV1-9*01	IGKJ2*01	CQQLNTYPYTF	15	10	H	NEAT 1 (114-270)	Non-blocker
			D3-25	IGHV3-23*01	IGHJ4*02	15	CAKLRVGATTSSLYIDFW	IGLV3-21*02	IGLJ2*01	CQVWDSSSAHVIF	23	1	H	NEAT 1 (114-270)^	Non-blocker
			D4-07	IGHV1-8*01	IGHJ4*02	31	CARVYCSGATCSPSEYYFDYW	IGKV1-16*01	IGKJ2*01	CQQYNSYPYTF	20	5	H	NEAT 1 (114-270)	Non-blocker
			D4-08	IGHV3-23*05	IGHJ1*01	39	CAKQSYYDSGSLDYW	IGKV2-40*01	IGKJ1*01	CMQRTKFPYTF	22	7	H	NEAT 1 (114-270)^	Blocker
			D2-10	IGHV5-10-1*3	IGHJ6*02	17	CATQPRYYTSGHYALYGMDVW	IGLV3-21*02	IGLJ3*02	CHVWDTTTGHQGVL	13	3	I	NEAT 1 (114-270)	Non-blocker
			D2-23	IGHV1-46*02	IGHJ4*02	23	CARDRRGYYDDGSGYYFDYW	IGLV2-14*01	IGLJ3*02	CTSYTSSSTWVF	14	1	I	NEAT 1 (114-270)^	Non-blocker
			D3-14	IGHV3-74*01	IGHJ4*02	15	CARDRRGYYYYTDEGYYFDYW	IGKV1-5*03	IGKJ1*01	CLHYGTSPMYTF	14	2	I	NEAT 1 (114-270)	Partial blocker
			D4-09	IGHV3-9*01	IGHJ4*02	21	CAKVRRGASGTGFFDSW	IGKV3-20*01	IGKJ4*01	CQQYDYSPTF	27	12	J	NEAT 1 (114-270)	Partial blocker
			D3-27	IGHV1-69*01	IGHJ5*02	44	CARESTLGHGYYLLDPW	IGKV3-20*01	IGKJ1*01	CQQHDGHSPTF	36	1	K	NEAT 1 (114-270)	N/A
			D4-38	IGHV1-69*01	IGHJ1*01	31	CTRVLRDDSESYYSWYFDLW	IGKV3-15*01	IGKJ4*01	CQQYKNWPPLTF	18	1	L	NEAT 1 (114-270)	Partial blocker
			D1-02	IGHV1-24*01	IGHJ6*02	36	CAKLLDEDAQWSLPRAVMDVW	IGKV3-20*01	IGKJ3*01	CLQFGNSQFTF	30	3	M	Linker-Neat2 (270-459)	Partial blocker
			D2-22	IGHV4-59*01	IGHJ4*02	33	CVRLIGDYYDSAVYDPEWFDYW	IGLV3-25*02	IGLJ1*01	CQSGSKTTTYVF	22	1	M	Linker-Neat2 (270-459)	Partial blocker
			D2-31	IGHV1-3*01	IGHJ4*02	31	CARLNPFQVRAFDYW	IGKV1-5*03	IGKJ5*01	CQQYDTYFITF	24	1	M	Linker-Neat2 (270-459)	Partial blocker
			D3-21	IGHV4-4*08	IGHJ5*02	26	CARAMGHYYDSVAYDPNWFDHW	IGLV3-21*02	IGLJ2*01	CQVWDGSSDVIF	14	16	M	Linker-Neat2 (270-459)	Partial blocker
			D3-30	IGHV1-69*01	IGHJ4*02	29	CAREGTTVDPIQHFDQW	IGLV3-21*02	IGLJ2*01	CQLWDSTTDQRLF	13	4	M	Linker-Neat2 (270-459)	Partial blocker
			D4-64	IGHV4-59*01	IGHJ4*01	31	CARVAGDFYDSGTYSPEYFELW	IGLV3-25*03	IGLJ1*01	CQSADTSGSYVF	30	1	M	Linker-Neat2 (270-459)	Partial blocker
			D2-21	IGHV4-59*03	IGHJ6*03	27	CARDLGDFYDSATYAPYYMDVW	IGLV3-25*02	IGLJ3*02	CQSADDTLRVF	27	1	MN-1*	Linker-Neat2 (270-459)	Partial blocker
			D3-04	IGHV1-46*01	IGHJ3*02	32	CAKDRVSMIIMDGLSQGPLNAFDTW	IGLV3-21*01	IGLJ1*01	CQVWDSTGYHYVF	22	13	MN-2*	Linker-Neat2 (270-459)	Partial blocker
			D1-07	IGHV3-11*01	IGHJ3*02	28	CADSSGDFHDAIDIW	IGLV3-21*01	IGLJ3*02	CQAWGSGTDRRLF	31	2	N	Linker (320-340)	Partial blocker
			D4-14	IGHV1-69*01	IGHJ4*02	38	CSTDLLRTAVTPGPW	IGKV2-30*02	IGKJ1*01	CMQGTHWPWTF	26	8	O	NEAT 2 (341-459)	Partial blocker
			D1-06	IGHV1-69*06	IGHJ4*02	27	CATKRGNTYGFDSW	IGKV4-1*01	IGKJ2*01	CQQYYSTPYTF	12	2	P*	NEAT 2 (341-459)	Blocker
			D2-04	IGHV1-69*01	IGHJ3*02	26	CARDGPGDDAFQIW	IGKV2-30*02	IGKJ4*01	CMQGTHWPSTF	10	5	P	NEAT 2 (341-459)	Blocker
			D2-06	IGHV1-69*06	IGHJ4*02	20	CARDRPPGAQFDTW	IGKV1-12*01	IGKJ2*01	CQQANTFPWTF	11	5	P	NEAT 2 (341-459)	Blocker
			D3-01	IGHV1-69*01	IGHJ4*03	30	CASRGLEYKNWGLEFW	IGKV3-20*01	IGKJ4*01	CQQYGTSPLTF	12	22	P	NEAT 2 (341-459)	Blocker
			D3-02	IGHV1-69*01	IGHJ4*02	18	CARRGDGYNNWGFDFW	IGKV3-20*01	IGKJ1*01	CQQYGSSQLTF	9	20	P	NEAT 2 (341-459)	Blocker
			D3-05	IGHV1-69*01	IGHJ1*01	21	CATRGREHNNWGLEYW	IGKV3-20*01	IGKJ4*01	CQQYATSPLTF	11	72	P*	NEAT 2 (341-459)	Blocker
			D3-07	IGHV1-69*01	IGHJ4*01	24	CARDATVGALGHW	IGKV2-30*01	IGKJ2*01	CMQGTHWPYTF	17	41	P*	NEAT 2 (341-459)	Blocker
			D3-18	IGHV1-69*01	IGHJ4*02	26	CARDSQRGASYGFQFW	IGKV1-12*01	IGKJ2*01	CQQSNTFPYTF	21	10	P	NEAT 2 (341-459)	Blocker
			D4-30	IGHV1-69*01	IGHJ3*01	50	CARDGRGALQYW	IGKV2-30*02	IGKJ2*01	CMQATHWPYTF	30	1	P	NEAT 2 (341-459)	Blocker
			D4-31	IGHV1-69*01	IGHJ3*02	24	CARDGVDTFDIW	IGKV2-30*02	IGKJ2*01	CMQGTHWPHTF	12	1	P	NEAT 2 (341-459)	Blocker
			D2-37	IGHV3-23*01	IGHJ5*01	38	CAKDHGQLGSHPRLDSW	IGLV6-57*02	IGLJ2*01	CQSYDSTTVVF	23	1	Q	NEAT 2 (341-459)	Non-blocker
			D3-32	IGHV1-18*01	IGHJ4*02	39	CARGGISSSLRNSRSWFDNW	IGLV3-21*02	IGLJ1*01	CQVWHSGSDQYVF	19	2	R	NEAT 2 (341-459)	Non-blocker
			D4-53	IGHV4-34*01	IGHJ4*02	36	CAKTRPHKVAVADSW	IGLV3-21*02	IGLJ3*02	CQVWDSRSDHWVF	28	1	R	NEAT 2 (341-459)	Non-blocker
			D3-13	IGHV3-73*02	IGHJ4*01	42	CIASSTTGWYVREDFDYW	IGKV3-20*01	IGKJ2*01	CLHYGTSPMYTF	7	10	S	NEAT 2 (341-459)	Non-blocker
			D3-26	IGHV3-15*01	IGHJ6*02	38	CATESGEQSTYYYYYGLDVW	IGKV3-20*01	IGKJ2*01	CQQHATFPATF	22	2	T	NEAT 2 (341-459)^	Non-blocker
			D1-25	IGHV5-51*01	IGHJ6*02	23	CARVRGHYASGTPGDYYFLXVW	IGKV1-39*01	IGKJ4*01	CQQSYRTPLGLLTF	8	1	U	Linker-NEAT2 (320-459)	Non-blocker
			D2-25	IGHV1-69*01	IGHJ3*02	30	CARETTYSSSWSVPPNDGFDIW	IGLV4-69*01	IGLJ2*01	CQTWDAGVHGVF	15	1	V	Linker-NEAT2 (320-459)	Non-blocker
			D3-17	IGHV4-39*03	IGHJ1*01	36	CARGPVQSSGYRDAFNIW	IGLV3-1*01	IGLJ1*01	CQAWDNSHDYVF	18	4	V	Linker-NEAT2 (320-459)	Non-blocker
			D2-18	IGHV5-51*01	IGHJ6*02	32	CARQKGWYNSESFVMGDYYGLDVW	IGKV1-39*01	IGKJ3*01	CQQSNSTSSTF	23	2	VW-1*	Linker-NEAT2 (320-459)	Non-blocker
			D3-10	IGHV4-39*07	IGHJ4*02	22	CAREGRFRTVTTVCYFDHW	IGLV2-14*01	IGLJ3*02	CNSFIGGTTLVF	25	4	VW-2*	NEAT 2 (341-459)	N/A
			D3-15	IGHV3-43*01	IGHJ1*01	34	CVKGIYQYGGYHHW	IGKV1-39*01	IGKJ2*01	CQQSYSIPHTF	24	5	W	Linker-NEAT2 (320-459)	Non-blocker
			D4-62	IGHV3-15*01	IGHJ5*02	22	CTTDRGHWFDPW	IGLV1-36*01	IGLJ3*02	CSVWDDSLNSWLF	32	1	W	NEAT 2 (341-459)	Non-blocker
			D2-03	IGHV4-39*01	IGHJ4*02	22	CARQVWAHWSHSYYYDNW	IGLV2-23*02	IGLJ1*01	CCSYRVF	21	2	X	Linker (320-340)	Non-blocker
			D3-33	IGHV3-9*01	IGHJ1*01	31	CAKMNSPGLINGLGWFDAW	IGKV3D-15*01	IGKJ2*01	CHQYNNWSWYTF	26	4	X	Linker-Neat2 (270-459)	Non-blocker
			D3-29	IGHV1-18*01	IGHJ6*02	28	CARDVKEVVGDRPVNYGMDVW	IGLV1-47*01	IGLJ1*01	CAAWDDSVDGYVF	22	2	N/A	N-term (41-114)	Non-blocker
			D4-15	IGHV3-13*01	IGHJ6*02	28	CAVGLGDVW	IGKV2-30*02	IGKJ2*01	CMQGTHWPPVTF	24	3	N/A	N-term (41-114)	Non-blocker
			D4-63	IGHV3-30*03	IGHJ3*02	2	CAKLQLWTDDAFDIW	IGLV3-25*03	IGLJ3*02	CQSVDSSGTYPVF	7	1	N/A	Linker (270-459)	Partial blocker
			D4-20	IGHV2-5*02	IGHJ4*02	19	CVREHFVVLRGISAAGLDLW	IGKV2-28*01	IGKJ2*01	CMQAIESPQTF	23	2	N/A	Neat 2 (341-459)	Non-blocker
			Gene classification is performed using IMGT/V-QUEST
			~ Bin A-X assignment were performed using IBIS in a 96x96 format bining. Epitope bins were assigned for 62 out of 75 antibodies.
			* 9 antibodies were subsequently epitope-binned using representative clones from Bin A-X. Bins of these 9 antiboies were assigned with respect to the original Bin A-X.
			^ Clone was not directly tested; representative clone(s) from the same bin were tested in the domain mapping experiment to determine the domain specificity for the bin
			N/A : Not avaliable
			&: Partial blocker is defined by partial but incomplete reduction of hemoglobin binding in the biosensor-based hemoglobin-blocking assay.
